# Supplementary material for: Phosphorylation of Tyrosine 841 Plays a Significant Role in JAK3 Activation
Source: Life (Basel). 2023 Apr 10;13(4):981. doi: 10.3390/life13040981 (PMC10141632; doi:10.3390/life13040981)
Supplement: Supplementary file 1 [file life-13-00981-s001.zip]

Archive with 1 entries (1 files):
- life-2257164-supplementary.pdf
